# Supplementary material for: Systematic Review: The Impact of COVID-19 Vaccination on Myocarditis Risk and Recovery
Source: Clin Pract. 2026 Apr 17;16(4):77. doi: 10.3390/clinpract16040077 (PMC13115086; doi:10.3390/clinpract16040077)
Supplement: Supplementary file 1 [file clinpract-16-00077-s001.zip]

Archive with 1 entries (1 files):
- clinpract-4159628-supplementary.pdf
